# Supplementary material for: Analysis of 61 SNPs from the CAD specific genomic loci reveals unique set of SNPs as significant markers in the Southern Indian population of Hyderabad
Source: BMC Cardiovasc Disord. 2022 Apr 5;22:148. doi: 10.1186/s12872-022-02562-4 (PMC8981708; doi:10.1186/s12872-022-02562-4)
Supplement: Supplementary file 2 — Additional file 2. Table S1: Chromosomal, gene locations and functions of the 61 SNPs selected for the present study in Coronary Artery Disease [file 12872_2022_2562_MOESM2_ESM.xlsx]

## Sheet: Title page
			Title of the manuscript:
			Unique set of GWAS SNPs emerge as the significant markers of coronary artery disease in the population of Hyderabad, India
			Author names:
			Gorre Manjula1, Rayabarapu Pranavchand2, Battini Sriteja Reddy3, Irgam Kumuda1, Battini Mohan Reddy*1, 2#
			Author affiliations:
			1Department of Genetics & Biotechnology, Osmania University, Hyderabad, India,
			2Molecular Anthropology Laboratory, Indian Statistical Institute, Hyderabad, India,
			3Dr Pinnamaneni Siddhartha Institute of Medical Sciences & Research Foundation,
			Vijayawada, India
			Short title:
			Association of the unique set of SNPs with coronary artery disease
			*Corresponding author
			Professor Battini Mohan Reddy
			Emeritus Scientist (ICMR)
			Department of Genetics
			Osmania University
			HYDERABAD – 500007, INDIA
			E-mail: bmrisi@gmail.com; Mobile: 9866289771

## Sheet: Table  S1
Table S1. Chromosomal, gene locations and functions of the 61 SNPs selected for the present study from GWAS studies in Coronary Artery Disease
SNP ID	GENE (WITHIN/NEARBY)	GENE NAME	Chr	POSITION	location of SNP	MAJOR ASSOCIATEDPHENOTYPE	MAIN METABOLISM
rs4846922	GALNT2	Polypeptide N-acetylgalactosaminyltransferase 2	1	230171436	INTRON	METSYN	oligosaccharide biosynthesis
rs599839	PSRC1	proline/serine-rich coiled-coil 1	1	109279544	DOWNSTREAM 500B	CHD	Cell cycle, Cell division
rs646776	CELSR2	cadherin, EGF LAG seven-pass G-type receptor 2	1	109275908	DOWNSTREAM 500B	CHD	Signal transduction
rs12740374	CELSR2	cadherin, EGF LAG seven-pass G-type receptor 2	1	109274968	UTR3	CHD	Signal transduction
rs17114036	PPAP2B	phosphatidic acid phosphatase type 2B	1	56497149	INTRON	CHD	Phosphoprotein phosphatase
rs782590	SMEK1	Serine/threonine-protein phosphatase 4 regulatory subunit 3A	2	55616277	INTRON	METSYN	centrosomal microtubule organizing centers
rs780094	GCKR	glucokinase regulator	2	27518370	INTRON	T2DM	carbohydrate metabolism
rs673548	APOB	apolipoprotein B	2	21014672	INTRON	LIPID TRAITS	Lipoprotein metabolism
rs560887	G6PC2	glucose-6-phosphatase, catalytic, 2	2	168906638	INTRON	FASTING PLASMA GLUCOSE	carbohydrate metabolism
rs7582720	WDR12	WD repeat domain 12	2	202888349	INTRON	CHD	Ribosome biogenesis
rs6725887	WDR12	WD repeat domain 12	2	202881162	INTRON	CHD	Ribosome biogenesis
rs9818870	MRAS	muscle RAS oncogene homolog	3	138403280	UTR3	CHD	Cell cycle regulation
rs7697839	STK32B	serine/threonine kinase 32B	4	5366258	INTRON	CHD	Cell signalling
rs7673097	STK32B	serine/threonine kinase 32B	4	5366497	INTRON	CHD	Cell signalling
rs9369640	PHACTR1	phosphatase and actin regulator 1	6	12901209	INTRON	CHD	Cytoskeleton reorganisation
rs4714955	PHACTR1	phosphatase and actin regulator 1	6	12903203	INTRON	CHD	Cytoskeleton reorganisation
rs9349379	PHACTR1	phosphatase and actin regulator 1	6	12903725	INTRON	CHD	Cytoskeleton reorganisation
rs12526453	PHACTR1	phosphatase and actin regulator 1	6	12927312	INTRON	CHD	Cytoskeleton reorganisation
rs12190287	TCF21	transcription factor 21	6	133893387	UTR3	CHD	Transcription factor with multiple functions
rs3798220	LPA	lipoprotein, Lp(a)	6	160540105	MISSENSE	CHD	Lipid Metabolism
rs2048327	SLC22A3	solute carrier family 22 (organic cation transporter), member 3	6	160442500	INTRON	CHD	Ion transport
rs10455872	LPA	lipoprotein, Lp(a)	6	160589086	INTRON	CHD	Lipid Metabolism
rs3127599	LPAL2	lipoprotein, Lp(a)-like 2, pseudogene	6	160486102	INTRON	CHD	PSEUDOGENE
rs7767084	LPA	lipoprotein, Lp(a)	6	160541471	INTRON	CHD	Lipoprotein metabolism
rs10755578	LPA	lipoprotein, Lp(a)	6	160548706	INTRON	CHD	Lipoprotein metabolism
rs1127065	CAMK2B	Calcium/calmodulin-dependent protein kinase type II subunit beta	7	44220272	SYNONYMOUS	METSYN	Nucleotide binding
rs13226650	MLXIPL	MLX interacting protein-like	7	73602675	INTRON	LIPID TRAITS	MULTIPLE FUNCTIONS
rs2107595	TWIST1	twist family bHLH transcription factor 1	7	19009765	INTRON	CHD	Transcriptional regulation
rs11556924	ZC3HC1	zinc finger, C3HC-type containing 1	7	130023656	MISSENSE	CHD	Nucleotide binding, cell division and cell cycle regulation
rs268	LPL	lipoprotein lipase	8	19956018	MISSENSE	LIPID TRAITS	Lipoprotein metabolism
rs295	LPL	lipoprotein lipase	8	19958727	INTRON	LIPID TRAITS	Lipoprotein metabolism
rs7903146	TCF7L2	transcription factor 7 like 2	10	112998590	INTRON	T2DM	canonical Wnt signaling pathway
rs3739998	KIAA1462	Junctional protein associated with coronary artery disease	10	30027143	MISSENSE	CHD	Cell Adhesion
rs1412444	LIPA	lipase A	10	89243170	INTRON	CHD	Lipoprotein metabolism
rs12413409	CNNM2	cyclin M2	10	102959339	INTRON	CHD	Ion transport
rs10838681	NR1H3	nuclear receptor subfamily 1, group H, member 3	11	47253513	INTRON	METSYN	Cholesterol homeostasis
rs174546	FADS1	fatty acid desaturase 1	11	61802358	UTR3	DYSLIPID	Lipid metabolism; polyunsaturated fatty acid biosynthesis.
rs1535	FADS2	fatty acid desaturase 2	11	61830500	INTRON	CHD, DYSLIPID	Lipid metabolism; polyunsaturated fatty acid biosynthesis.
rs10830962	MTNR1B	melatonin receptor 1 B	11	92965261	INTERGENIC	DIABETES	High affinity receptor for melatonin
rs2292354	GIT2	G protein-coupled receptor kinase interacting ArfGAP 2	12	109930396	UTR3	METSYN	GTPase-activating protein for the ADP ribosylation factor family
rs7136259	ATP2B1	ATPase, Ca++ transporting, plasma membrane 1	12	89687411	INTRON	CHD	transmembrane transport
rs1165668	GNN	Grp94 neighboring nucleotidase pseudogene	12	103924218	INTRON	CHD	cellular component
rs3782889	MYL2	myosin, light chain 2	12	110912851	INTRON	CHD	Cardiac muscle contraction
rs11066015	ACAD10	acyl-CoA dehydrogenase family, member 10	12	111730205	INTRON	CHD	Oxidoreductase
rs671	ALDH2	aldehyde dehydrogenase 2 family	12	111803962	MISSENSE	CHD	Dehydrogenase
rs11066280	HECTD4	HECT domain containing E3 ubiquitin protein ligase 4	12	112379979	INTRON	CHD	Protein modification
rs1165669	GNN	Grp94 neighboring nucleotidase pseudogene	12	103924394	INTRON	CHD	PSEUDOGENE
rs4773144	COL4A1	collagen, type IV, alpha 1	13	110308365	INTRON	CHD	Structural Protein
rs1994016	ADMATS7	ADAM metallopeptidase with thrombospondin type 1 motif, 7	15	78787892	INTRON	CHD	Degradation of COMP
rs886427	PAQR4, PKMYT1	Progestin and adipoQ receptor family member 4, PKMYT1 protein	16	2973604	INTRON	METSYN	Receptor, ATP binding
rs9940128	FTO	Alpha-ketoglutarate-dependent dioxygenase FTO	16	53766842	INTRON	OBESITY	DNA Repairing Dioxygenase
rs2217332	HERPUD1	homocysteine-inducible, endoplasmic reticulum stress-inducible, ubiquitin-like domain member 1	16	56935236	MISSENSE	CHD	Endoplsmic reticulum Quality Control
rs3729639	E2F4, EXOC3L1	E2F transcription factor 4, exocyst complex component 3-like 1	16	67191598	UPSTREAM VARIANT 2KB	CHD	Transcription factor, Exocytosis
rs247617	HERPUD1, CETP	homocysteine-inducible, endoplasmic reticulum stress-inducible, ubiquitin-like domain member 1, Cholesteryl ester transfer protein	16	56956804	INTERGENIC(Genes out of view)	DYSLIPID	Lipid metabolism; Cholesterol homeostasis
rs173539	HERPUD1, CETP	homocysteine-inducible, endoplasmic reticulum stress-inducible, ubiquitin-like domain member 1, Cholesteryl ester transfer protein	16	56954132	INTERGENIC(Genes out of view)	DYSLIPID	Lipid metabolism; Cholesterol homeostasis
rs3764261	HERPUD1, CETP	homocysteine-inducible, endoplasmic reticulum stress-inducible, ubiquitin-like domain member 1, Cholesteryl ester transfer protein	16	56959412	INTERGENIC(Genes out of view)	DYSLIPID	Lipid metabolism; Cholesterol homeostasis
rs216172	SMG6	Telomerase-binding protein EST1A	17	2223210	INTRON	CHD	Telomerase ribonucleoprotein
rs1231206	SMG6	Telomerase-binding protein EST1A	17	2222311	INTRON	CHD	Telomerase ribonucleoprotein
rs157582	TOMM40	translocase of outer mitochondrial membrane 40 homolog	19	44892962	INTRON	METSYN	Mitochondrial Porin activity
rs1122608	SMARCA4	SWI/SNF related, matrix associated, actin dependent regulator of chromatin, subfamily a, member 4	19	11052925		CHD	MULTIPLE FUNCTIONS CHROMTIN REMODELLING
rs496300	SPOCK1	testican 1	21	43359800	INTRON	METSYN	cell-cell and cell-matrix interactions
