# Supplementary material for: Analysis of 61 SNPs from the CAD specific genomic loci reveals unique set of SNPs as significant markers in the Southern Indian population of Hyderabad
Source: BMC Cardiovasc Disord. 2022 Apr 5;22:148. doi: 10.1186/s12872-022-02562-4 (PMC8981708; doi:10.1186/s12872-022-02562-4)
Supplement: Supplementary file 3 — Additional file 3. Table S2: Minor allele and Genotype frequencies of 61 SNPs in CAD cases and controls [file 12872_2022_2562_MOESM3_ESM.xlsx]

## Sheet: Title page
			Title of the manuscript:
			Unique set of GWAS SNPs emerge as the significant markers of coronary artery disease in the population of Hyderabad, India
			Author names:
			Gorre Manjula1, Rayabarapu Pranavchand2, Battini Sriteja Reddy3, Irgam Kumuda1, Battini Mohan Reddy*1, 2#
			Author affiliations:
			1Department of Genetics & Biotechnology, Osmania University, Hyderabad, India,
			2Molecular Anthropology Laboratory, Indian Statistical Institute, Hyderabad, India,
			3Dr Pinnamaneni Siddhartha Institute of Medical Sciences & Research Foundation,
			Vijayawada, India
			Short title:
			Association of the unique set of SNPs with coronary artery disease
			*Corresponding author
			Professor Battini Mohan Reddy
			Emeritus Scientist (ICMR)
			Department of Genetics
			Osmania University
			HYDERABAD – 500007, INDIA
			E-mail: bmrisi@gmail.com; Mobile: 9866289771

## Sheet: Table S2
Table S2. Minor allele and Genotype frequencies of 61 GWAS SNPs in CAD cases and controls
SNP	minor allele	major allele	maf controls	O(HET)	E(HET)	p (HWE)	maf cases	O(HET)	E(HET)	p (HWE)	odds ratio	p value	genotype frequencies variant/hetero/wild (controls)	genotype frequencies variant/hetero/wild (cases)	chi-square value	p value
rs17114036	A	G	0.05462	0.1072	0.1054	1	0.06395	0.1275	0.1194	0.3806	1.183	0.427	1/50/425	0/44/300	NA	NA
rs12740374	G	T	0.2716	0.3579	0.3989	0.03265	0.2656	0.3491	0.3907	0.05172	0.97	0.7901	43/166/255	31/117/189	0.1075	0.9477
rs646776	A	G	0.2657	0.3604	0.3924	0.09034	0.2581	0.348	0.3836	0.0907	0.9615	0.7323	40/166/257	29/118/194	0.1579	0.9241
rs599839	A	G	0.2708	0.3822	0.3992	0.3476	0.2735	0.3666	0.398	0.1726	1.014	0.9027	38/178/253	31/124/185	0.3622	0.8343
rs4846922	C	T	0.3795	0.4422	0.4717	0.194	0.3991	0.4349	0.4792	0.08946	1.086	0.4261	74/208/187	61/147/129	0.7822	0.6763
rs673548	A	G	0.413	0.4459	0.4848	0.09913	0.4078	0.4167	0.4826	0.01078	0.9789	0.8336	90/209/172	69/145/133	0.5466	0.7609
rs780094	G	A	0.2279	0.3589	0.3539	0.8948	0.2413	0.3343	0.3669	0.1069	1.077	0.5265	23/171/282	26/115/205	2.835	0.2424
rs782590	C	T	0.2219	0.3135	0.344	0.07456	0.3043	0.3757	0.4228	0.04175	1.534	0.0001645	30/149/292	40/130/175	12.89	0.001591
rs560887	G	A	0.07773	0.1313	0.134	0.7206	0.07849	0.1333	0.1443	0.142	1.011	0.955	4/66/406	4/46/294	NA	NA
rs6725887	T	C	0.02004	0.04176	0.04089	1	0.146	0.2565	0.2487	0.6701	8.356	4.039e-22	0/19/455	6/89/251	NA	NA
rs7582720	T	C	0.01996	0.04158	0.04071	1	0.02754	0.04335	0.05341	0.02204	1.39	0.3134	0/19/457	2/15/328	NA	NA
rs9818870	C	T	0.1103	0.1772	0.1966	0.05154	0.07994	0.1362	0.1467	0.2536	0.7009	0.04093	10/85/381	4/47/293	NA	NA
rs7697839	A	G	0.06421	0.1204	0.1208	0.7103	0.0562	0.09483	0.1058	0.08203	0.8678	0.5019	3/55/417	3/33/311	NA	NA
rs7673097	G	T	0.08088	0.08753	0.1488	2.307e-11	0.05202	0.09798	0.09836	1	0.6236	0.02241	18/41/417	1/34/311	NA	NA
rs9369640	A	C	0.211	0.3495	0.3367	0.4874	0.2023	0.3041	0.3221	0.3133	0.9487	0.6718	18/164/292	17/104/220	1.934	0.3803
rs4714955	C	T	0.1879	0.245	0.309	2.922e-05	0.1875	0.2812	0.304	0.1585	0.9974	0.9838	31/115/325	16/97/231	2.478	0.2897
rs9349379	A	G	0.4925	0.4843	0.5	0.5083	0.5	0.5029	0.5	1	1.031	0.7652	115/227/122	84/171/84	0.2664	0.8753
rs12526453	C	G	0.1789	0.302	0.2973	0.8749	0.1835	0.2738	0.299	0.1482	1.031	0.8119	14/142/319	16/95/235	1.97	0.3735
rs12190287	G	C	0.4203	0.4273	0.4881	0.01095	0.4568	0.5371	0.4965	0.1543	1.16	0.1468	94/197/167	63/181/92	10.01	0.006714
rs2048327	A	G	0.2987	0.3775	0.4228	0.02593	0.3159	0.4249	0.4326	0.7111	1.084	0.4558	53/176/243	36/146/163	2.115	0.3473
rs3127599	G	A	0.2046	0.2813	0.3226	0.008444	0.2157	0.3023	0.3377	0.05543	1.069	0.5861	30/134/310	22/104/217	0.4302	0.8065
rs3798220	T	C	0.2894	0.5536	0.4061	2.954e-18	0.1565	0.3129	0.264	0.0004533	0.4556	6.029e-09	3/266/201	0/87/191	NA	NA
rs7767084	T	C	0.3072	0.3687	0.4279	0.004152	0.2977	0.4152	0.4186	0.8973	0.9557	0.6793	58/174/240	31/141/169	2.941	0.2298
rs10755578	C	G	0.4894	0.4462	0.4998	0.02427	0.5072	0.5029	0.4999	1	1.074	0.4769	126/211/136	89/174/84	2.922	0.232
rs10455872	A	G	0.007368	0.002193	0.002191	1	0.2102	0.4222	0.333	9.631e-09	35.86	2.832e-44	0/7/468	0/140/193	NA	NA
rs2107595	C	T	0.3253	0.4223	0.4387	0.4552	0.3058	0.3815	0.425	0.05821	0.9138	0.403	53/203/219	40/131/174	1.93	0.3811
rs13226650	A	G	0.09204	0.08527	0.1666	1.575e-13	0.09839	0.09003	0.1795	6.034e-12	1.076	0.6852	20/34/348	17/27/266	0.1119	0.9456
rs11556924	C	T	0.1765	0.2885	0.2917	0.7502	0.1579	0.2332	0.2653	0.03871	0.8746	0.3214	16/135/322	14/80/248	2.827	0.2433
rs268	A	G	0.1797	0.3744	0.3043	4.62e-09	0.261	0.01754	0.385	9.664e-74	1.612	7.897e-05	0/170/303	86/6/249	NA	NA
rs295	A	C	0.2632	0.3947	0.3878	0.8091	0.2507	0.3391	0.375	0.08531	0.9369	0.5691	30/190/255	28/118/201	3.447	0.1785
rs3739998	G	C	0.2792	0.3739	0.405	0.1044	0.2828	0.3953	0.4049	0.6895	1.018	0.873	43/177/251	29/136/178	0.3968	0.82
rs1412444	G	A	0.5105	0.4791	0.4999	0.3986	0.4854	0.4985	0.4996	1	0.9042	0.3157	127/230/117	81/170/91	1.099	0.5773
rs12413409	G	A	0.186	0.2396	0.3024	3.45e-05	0.1879	0.2997	0.3045	0.7264	1.012	0.9258	30/116/327	13/104/229	5.077	0.07897
rs7903146	C	T	0.3011	0.4161	0.4198	0.8227	0.3086	0.3964	0.426	0.2028	1.036	0.7463	43/194/228	37/134/166	0.7727	0.6795
rs10838681	G	A	0.2844	0.4361	0.4087	0.1694	0.3207	0.436	0.435	1	1.188	0.1136	32/205/236	35/150/158	3.474	0.176
rs174546	C	T	0.09559	0.186	0.1793	0.6025	0.1171	0.1931	0.2062	0.2907	1.254	0.1604	3/85/388	7/67/272	NA	NA
rs1535	A	G	0.1124	0.1367	0.2054	3.17e-09	0.1164	0.1845	0.2052	0.1028	1.04	0.8059	21/61/376	8/62/265	6.126	0.04674
rs10830962	G	C	0.4681	0.4834	0.4976	0.5702	0.4574	0.4809	0.4964	0.5857	0.9577	0.669	106/228/136	74/163/103	0.1917	0.9086
rs7136259	C	T	0.423	0.4945	0.4868	0.7731	0.448	0.4755	0.4946	0.5147	1.107	0.3134	83/235/156	73/164/109	1.671	0.4336
rs1165668	A	G	0.3742	0.4556	0.4662	0.6145	0.4172	0.4248	0.4859	0.02508	1.197	0.08116	68/215/186	69/144/125	4.877	0.08729
rs1165669	G	A	0.3718	0.4658	0.4649	1	0.4044	0.4487	0.4813	0.2165	1.147	0.1831	65/221/186	61/153/126	2.641	0.267
rs2292354	C	T	0.5	0.5253	0.4999	0.3031	0.4928	0.526	0.4998	0.3894	0.9714	0.7721	113/248/113	79/182/84	0.104	0.9493
rs3782889	T	C	0.1512	0.2555	0.2578	0.8553	0.147	0.2356	0.2501	0.2827	0.9675	0.8141	11/121/341	10/82/255	0.6029	0.7398
rs11066015	G	A	0	0	1		0	0	1		NA	NA	0/0/471	0/0/344	NA	NA
rs671	G	A	0	0	1		0	0	1		NA	NA	0/0/476	0/0/346	NA	NA
rs11066280	T	A	0.003191	0.006652	0.00663	1	0	0	0	1	0	0.138	0/3/467	0/0/344	NA	NA
rs4773144	A	G	0.4129	0.3741	0.4832	3.549e-06	0.427	0.3839	0.4894	0.0001085	1.06	0.5806	100/165/177	76/123/123	0.2764	0.8709
rs1994016	C	T	0.2361	0.3348	0.3589	0.1496	0.2285	0.3136	0.3518	0.06204	0.9585	0.7234	32/156/278	24/106/207	0.3645	0.8334
rs4380028	G	A	0.2173	0.3192	0.338	0.2624	0.2143	0.368	0.336	0.1039	0.9821	0.8832	27/149/291	10/124/202	4.927	0.08513
rs886427	A	G	0.1948	0.2059	0.3123	1.815e-10	0.2095	0.247	0.3305	1.635e-05	1.095	0.4823	38/90/298	28/81/218	1.4	0.4965
rs9940128	G	A	0.4401	0.4551	0.4943	0.08926	0.4419	0.5014	0.4933	0.8273	1.007	0.9443	101/217/158	66/172/106	1.575	0.4549
rs2217332	C	T	0.2201	0.2561	0.3375	1.156e-06	0.2124	0.3412	0.3338	0.7479	0.9556	0.7112	43/120/305	14/116/209	12.45	0.00198
rs173539	C	T	0.01084	0.01714	0.017	1	0.03734	0.04959	0.07161	0.002252	3.54	0.001726	0/8/361	3/12/226	NA	NA
rs247617	C	A	0.2595	0.3764	0.3788	0.9018	0.3023	0.4058	0.4212	0.5227	1.237	0.05568	32/183/261	34/140/170	3.849	0.1459
rs3764261	G	T	0.3148	0.3058	0.4288	2.901e-09	0.3202	0.4052	0.4347	0.2148	1.025	0.8176	73/148/246	40/139/163	7.631	0.02203
rs3729639	C	T	0.1795	0.228	0.2989	5.375e-06	0.2086	0.2569	0.3294	0.0001596	1.204	0.1535	29/100/311	26/84/216	1.753	0.4162
rs1231206	C	T	0.4357	0.4835	0.491	0.7746	0.4249	0.4928	0.4888	0.9129	0.9569	0.6628	91/231/152	62/170/114	0.2297	0.8915
rs216172	C	G	0.4464	0.4814	0.4938	0.6356	0.43	0.5058	0.4903	0.5841	0.9355	0.5094	97/231/148	61/173/109	0.8723	0.6465
rs1122608	G	T	0.2394	0.3488	0.3608	0.5145	0.2805	0.3652	0.4042	0.08271	1.239	0.06043	32/162/278	34/125/185	3.519	0.1721
rs157582	G	A	0.2011	0.2662	0.3176	0.0009708	0.1923	0.2596	0.31	0.004459	0.946	0.663	30/127/308	21/88/229	0.2038	0.9031
rs496300	A	G	0.1253	0.1375	0.2218	2.173e-11	0.1098	0.152	0.1949	0.0004484	0.8608	0.3505	25/62/360	11/50/267	2.307	0.3156
