# Supplementary material for: Analysis of 61 SNPs from the CAD specific genomic loci reveals unique set of SNPs as significant markers in the Southern Indian population of Hyderabad
Source: BMC Cardiovasc Disord. 2022 Apr 5;22:148. doi: 10.1186/s12872-022-02562-4 (PMC8981708; doi:10.1186/s12872-022-02562-4)
Supplement: Supplementary file 4 — Additional file 4. Table S3: Subset analysis (30%, 50%, 70%) of CAD cases and controls to check for the internal consistency and replicability of significant SNPs. [file 12872_2022_2562_MOESM4_ESM.xlsx]

## Sheet: Title page
			Title of the manuscript:
			Unique set of GWAS SNPs emerge as the significant markers of coronary artery disease in the population of Hyderabad, India
			Author names:
			Gorre Manjula1, Rayabarapu Pranavchand2, Battini Sriteja Reddy3, Irgam Kumuda1, Battini Mohan Reddy*1, 2#
			Author affiliations:
			1Department of Genetics & Biotechnology, Osmania University, Hyderabad, India,
			2Molecular Anthropology Laboratory, Indian Statistical Institute, Hyderabad, India,
			3Dr Pinnamaneni Siddhartha Institute of Medical Sciences & Research Foundation,
			Vijayawada, India
			Short title:
			Association of the unique set of SNPs with coronary artery disease
			*Corresponding author
			Professor Battini Mohan Reddy
			Emeritus Scientist (ICMR)
			Department of Genetics
			Osmania University
			HYDERABAD – 500007, INDIA
			E-mail: bmrisi@gmail.com; Mobile: 9866289771

## Sheet: Table S3
				Table S3. Subset analysis (30%, 50%, 70%) of CAD cases and controls to check for the internal consistency of significant SNPs
				SNP ID	1		0.7		0.5		0.3
					N= 351(CAD); 480(Controls)		N= 246(CAD); 347(Controls)		N= 166(CAD); 233(Controls)		N= 121(CAD); 137(Controls)
					OR	p value	OR	p value	OR	p value	OR	p value
				rs10455872	35.9 (16.7-77.2)	2.83e-44	28.9 (12.6-66.7)	1.8e-30	64.2 (15.6-264)	2.42e-24	23.5 (7.20-76.5)	3.45e-13
				rs6725887	8.36 (5.16-13.8)	4.04e-22	8.20 (4.47-15.0)	2.85e-15	5.10 (2.69-9.67)	4.92e-08	7.59 (2.89-19.9)	2.02e-06
				rs173539	3.54 (1.53-8.21)	0.002	6.14 (2.02-18.7)	0.0003	4.52 (1.42-14.4)	0.005	NA	0.003
				rs782590	1.53 (1.23-1.92)	0.0002	1.58 (1.21-2.06)	0.0007	1.64 (1.18-2.27)	0.003	1.31 (0.88-1.95)	0.177
